# Supplementary material for: Individual-based multiple-unit dissimilarity: novel indices and null model for assessing temporal variability in community composition
Source: Oecologia. 2021 Sep 21;197(2):353–64. doi: 10.1007/s00442-021-05025-3 (PMC8505320; doi:10.1007/s00442-021-05025-3)
Supplement: Supplementary file 4 — Supplementary file4 (XLSX 17 KB) [file 442_2021_5025_MOESM4_ESM.xlsx]

## Sheet: Table S1
Habitat clarification in Harms et al. (2001). Group 1: old forest, low plateau; group 2: old forest, high plateau; group 3: old forest, slope; group 4: old forest, swamp; group 5: old forest, streamside; group 6: young forest; and group 7: mixed habitats.
	00	01	02	03	04	05	06	07	08	09	10	11	12	13	14	15	16	17	18	19	20	21	22	23	24	25	26	27	28	29	30	31	32	33	34	35	36	37	38	39	40	41	42	43	44	45	46	47	48
24	3	3	1	1	3	1	1	1	1	1	1	1	1	1	1	7	7	7	1	1	1	1	1	6	6	6	6	6	6	6	6	6	6	6	6	6	6	6	7	2	3	3	3	3	3	5	5	5	5
23	3	3	3	3	3	1	1	1	1	1	1	1	1	1	1	1	1	1	1	1	1	7	6	6	6	6	6	6	6	6	6	6	6	6	6	6	6	6	2	2	3	3	3	1	3	3	1	5	5
22	3	3	3	3	1	1	1	1	1	1	1	1	1	1	1	1	1	1	1	1	1	6	7	1	7	7	7	7	6	6	6	6	6	6	6	6	6	7	2	2	3	3	3	3	5	5	5	5	3
21	3	3	3	1	1	1	1	1	1	1	1	1	1	1	1	1	1	1	1	1	1	3	1	1	1	2	2	2	2	2	2	6	6	6	6	6	6	2	2	2	2	3	3	3	3	3	3	1	3
20	3	1	1	1	1	1	1	1	1	1	1	1	1	1	1	1	1	1	1	1	1	3	1	1	1	7	2	2	2	2	2	2	2	7	6	7	7	2	2	2	2	2	3	3	3	1	1	1	3
19	1	1	1	1	1	1	1	1	1	1	1	1	1	1	1	1	1	1	1	1	1	3	1	1	1	1	7	2	2	2	2	2	2	2	2	2	2	2	2	2	2	2	7	3	3	1	1	3	3
18	1	1	1	1	1	1	1	1	1	1	1	1	1	1	1	1	1	1	1	1	1	3	1	1	1	1	7	2	2	2	2	2	2	2	2	2	2	2	2	2	2	7	7	3	3	1	1	3	1
17	1	1	1	1	1	1	1	1	1	1	1	1	1	1	1	1	1	1	1	1	1	1	1	1	1	1	1	7	2	2	2	2	2	2	2	2	2	2	2	2	2	7	3	3	3	1	3	3	1
16	1	1	1	1	1	1	1	1	1	1	1	1	1	1	1	1	1	1	1	1	1	1	1	3	3	1	1	7	7	2	2	2	2	2	2	2	2	2	2	2	2	3	3	3	3	3	3	3	1
15	1	1	1	1	1	1	1	1	1	1	1	1	1	4	4	7	1	1	1	1	1	1	7	7	3	1	1	1	7	2	2	2	2	2	2	2	2	2	2	2	2	3	3	3	3	3	3	1	1
14	1	1	1	1	1	1	1	1	1	1	1	1	7	4	4	4	7	4	4	7	7	7	4	7	3	1	1	1	1	7	2	2	2	2	2	2	2	2	2	2	2	3	3	3	3	3	3	1	1
13	1	1	1	1	1	1	1	1	1	1	1	1	7	4	7	7	4	4	4	4	7	4	4	7	3	1	1	1	1	7	2	2	2	2	2	2	2	2	2	2	3	3	3	3	3	3	3	1	1
12	1	1	1	1	1	1	1	1	1	1	1	7	4	4	7	7	7	7	4	4	4	4	4	4	3	1	1	1	1	7	2	2	2	2	2	2	2	2	2	2	3	3	3	3	3	3	1	1	1
11	1	1	1	1	1	1	1	1	1	5	5	7	7	7	1	1	1	1	7	4	4	4	4	7	3	3	1	1	1	7	2	2	2	2	2	2	2	2	2	2	3	3	3	3	3	3	1	1	1
10	1	1	1	1	1	1	1	1	5	5	1	1	1	1	1	1	1	1	1	7	4	4	4	7	1	1	1	1	1	1	7	2	2	2	2	2	2	2	2	2	3	3	3	3	3	3	1	1	1
09	1	1	1	1	1	1	5	5	1	1	1	1	1	1	1	1	1	1	1	1	1	7	7	7	1	1	1	1	1	1	7	7	2	2	2	2	2	2	2	2	3	3	3	3	3	1	1	1	1
08	1	1	1	1	1	5	5	1	1	1	1	1	1	1	1	1	1	1	1	1	1	1	1	1	1	1	1	1	1	1	1	7	2	2	2	2	2	2	2	2	3	3	3	3	3	1	1	3	1
07	1	1	1	1	5	5	1	1	1	1	1	1	1	1	1	1	1	1	1	1	1	1	1	1	1	1	1	1	1	1	1	7	7	2	2	2	2	2	2	2	3	3	3	3	3	1	1	3	1
06	3	1	1	1	5	1	1	1	1	1	1	1	1	1	1	1	1	1	1	1	1	1	1	1	1	1	1	1	1	1	1	1	1	7	7	3	3	2	2	2	3	3	3	3	1	1	1	3	3
05	3	1	1	3	5	1	1	3	1	1	1	1	1	1	1	1	1	1	1	1	1	1	1	1	1	1	1	1	1	1	1	1	3	3	3	3	3	3	3	2	3	3	3	3	1	1	1	1	3
04	3	3	1	5	5	1	1	3	1	1	1	1	1	1	1	1	1	1	1	1	1	1	3	3	3	3	1	1	1	1	1	1	1	3	3	3	3	3	3	3	3	3	3	3	1	1	1	1	1
03	3	1	3	5	3	1	1	1	1	1	1	1	1	1	1	1	1	1	3	3	3	3	3	1	3	3	3	1	3	3	1	1	3	1	3	3	3	3	3	3	3	3	3	3	1	1	1	1	1
02	3	3	3	5	3	1	1	1	1	1	1	1	1	1	1	1	3	3	3	3	3	3	3	3	3	3	3	3	3	3	3	1	1	1	3	1	1	3	3	3	3	3	3	1	1	1	1	1	3
01	3	5	5	5	1	1	1	1	1	1	1	1	1	3	3	3	3	3	3	3	3	3	3	3	3	3	3	3	3	1	3	1	1	3	3	1	1	1	3	3	3	3	3	1	3	1	3	1	1
00	5	3	3	1	1	1	1	1	1	1	3	3	3	3	3	3	3	3	3	3	3	3	1	3	3	3	3	3	3	3	1	1	1	3	3	1	1	3	3	3	3	3	1	1	3	1	1	1	1
[truncated: 1 more columns]

## Sheet: Table S2
Table S2 Results of the pairwise Wilcoxon rank sum test. The p-values were adjusted by the Holm method.
a)	Group 1	Group 2	Group 3	Group 4	Group 5	Group 6	Group 7
Group 1	-	-	-	-	-	-	-
Group 2	0.0425293	-	-	-	-	-	-
Group 3	0.365612	<0.0005	-	-	-	-	-
Group 4	<0.0005	<0.0005	<0.0005	-	-	-	-
Group 5	1	0.322318	1	<0.0005	-	-	-
Group 6	1	1	0.658558	<0.0005	1	-	-
Group 7	0.658558	0.0351734	1	<0.0005	1	0.658558	-
b)	Group 1	Group 2	Group 3	Group 4	Group 5	Group 6	Group 7
Group 1	-	-	-	-	-	-	-
Group 2	0.000844875	-	-	-	-	-	-
Group 3	1	0.0198311	-	-	-	-	-
Group 4	<0.0005	<0.0005	<0.0005	-	-	-	-
Group 5	1	0.863084	1	<0.0005	-	-	-
Group 6	<0.0005	0.688186	0.00126911	<0.0005	0.100718	-	-
Group 7	1	0.015668	0.863084	<0.0005	1	0.00297433	-
c)	Group 1	Group 2	Group 3	Group 4	Group 5	Group 6	Group 7
Group 1	-	-	-	-	-	-	-
Group 2	1	-	-	-	-	-	-
Group 3	<0.0005	0.00841	-	-	-	-	-
Group 4	<0.0005	<0.0005	<0.0005	-	-	-	-
Group 5	1	1	1	<0.0005	-	-	-
Group 6	0.10365	0.15486	1	<0.0005	1	-	-
Group 7	1	1	1	<0.0005	1	1	-
d)	Group 1	Group 2	Group 3	Group 4	Group 5	Group 6	Group 7
Group 1	-	-	-	-	-	-	-
Group 2	1	-	-	-	-	-	-
Group 3	1	1	-	-	-	-	-
Group 4	0.000784712	0.00414636	<0.0005	-	-	-	-
Group 5	0.0841956	0.244906	0.0235982	1	-	-	-
Group 6	1	1	1	0.0884281	1	-	-
Group 7	1	1	1	0.00335095	0.106048	1	-
