# Supplementary material for: Individual-based multiple-unit dissimilarity: novel indices and null model for assessing temporal variability in community composition
Source: Oecologia. 2021 Sep 21;197(2):353–64. doi: 10.1007/s00442-021-05025-3 (PMC8505320; doi:10.1007/s00442-021-05025-3)
Supplement: Supplementary file 5 — Supplementary file5 (ZIP 3 KB) [file 442_2021_5025_MOESM5_ESM.zip]

Archive with 8 entries (5 files):
- Supplentary_file_1/
- Supplentary_file_1/sample_data.csv
- __MACOSX/
- __MACOSX/Supplentary_file_1/
- __MACOSX/Supplentary_file_1/._sample_data.csv
- Supplentary_file_1/function_example_script.R
- __MACOSX/Supplentary_file_1/._function_example_script.R
- __MACOSX/._Supplentary_file_1
