# Supplementary material for: Individual-based multiple-unit dissimilarity: novel indices and null model for assessing temporal variability in community composition
Source: Oecologia. 2021 Sep 21;197(2):353–64. doi: 10.1007/s00442-021-05025-3 (PMC8505320; doi:10.1007/s00442-021-05025-3)
Supplement: Supplementary file 5 — Supplementary file5 (ZIP 3 KB) [file 442_2021_5025_MOESM5_ESM.zip › Supplentary_file_1/sample_data.csv]

indiv_id	species	com_T1	com_T2	com_T3
Z1	sp_1	1	1	1
Z2	sp_1	1	1	0
Z3	sp_1	1	0	0
Z4	sp_1	0	0	1
Z5	sp_1	0	1	1
Z6	sp_2	1	0	0
Z7	sp_2	1	1	1
Z8	sp_2	1	0	0
Z9	sp_2	1	1	0
Z10	sp_2	1	0	0
Z11	sp_3	1	0	0
Z12	sp_3	1	0	0
Z13	sp_3	0	1	0
Z14	sp_3	0	1	1
Z15	sp_3	0	1	1
Z16	sp_4	1	1	0
Z17	sp_4	1	0	0
Z18	sp_4	1	0	0
Z19	sp_4	1	1	1
Z20	sp_4	0	1	1
Z21	sp_5	0	1	1
Z22	sp_5	0	1	1
Z23	sp_5	1	1	0
Z24	sp_5	0	0	1
Z25	sp_5	0	1	1
