# Supplementary material for: Individual-based multiple-unit dissimilarity: novel indices and null model for assessing temporal variability in community composition
Source: Oecologia. 2021 Sep 21;197(2):353–64. doi: 10.1007/s00442-021-05025-3 (PMC8505320; doi:10.1007/s00442-021-05025-3)
Supplement: Supplementary file 5 — Supplementary file5 (ZIP 3 KB) [file 442_2021_5025_MOESM5_ESM.zip › Supplentary_file_1/function_example_script.R]

#function

###############
#core_individual
core_individual <- function (x) {
  
  z <- t(as.matrix(x[c(-1,-2)]))
  shared_indiv <- z %*% t(z)
  not.shared_indiv <- abs(sweep(shared_indiv, 2, diag(shared_indiv)))
  sumI <- sum(diag(shared_indiv))
  It <- sum(colSums(z) > 0)
  a <- sumI - It
  sum.not.shared_indiv <- not.shared_indiv + t(not.shared_indiv)
  max.not.shared_indiv <- pmax(not.shared_indiv, t(not.shared_indiv))
  min.not.shared_indiv <- pmin(not.shared_indiv, t(not.shared_indiv))
  computations <- list(data = z, sumI = sumI, It = It, a = a, 
                       shared_indiv = shared_indiv, not.shared_indiv = not.shared_indiv, sum.not.shared_indiv = sum.not.shared_indiv, 
                       max.not.shared_indiv = max.not.shared_indiv, min.not.shared_indiv = min.not.shared_indiv)
  return(computations)
}

###############
#indiv_multi
indiv_multi <- function (x) {
  
  maxcicj <- sum(x$max.not.shared_indiv[lower.tri(x$max.not.shared_indiv)])
  mincicj <- sum(x$min.not.shared_indiv[lower.tri(x$min.not.shared_indiv)])
  
  beta.sor_indiv <- (mincicj + maxcicj)/(mincicj + maxcicj + (2 * x$a))
  res <- beta.sor_indiv
  
  return(res)
}

###############
#example

sample_data <- read.csv("sample_data.csv")

test <- core_individual(sample_data)

indiv_multi(test)
